# Supplementary material for: The circadian rest-activity pattern predicts cognitive decline among mild-moderate Alzheimer’s disease patients
Source: Alzheimers Res Ther. 2021 Sep 25;13:161. doi: 10.1186/s13195-021-00903-7 (PMC8466995; doi:10.1186/s13195-021-00903-7)
Supplement: Supplementary file 1 — Additional file 1 : Suppl Table 1. Baseline characteristics of Aβ42+ and Aβ42- patients. [file 13195_2021_903_MOESM1_ESM.xlsx]

## Sheet: Additional file 1
	Additional file 1. Baseline characteristics of Aβ42+ and Aβ42- patients.
		Aβ42+	Aβ42-
		n=57	n=33
		n (%) or median [p25;p75]
	Sociodemographic data
	Sex
	Female	35 (61.4%)	22 (66.7%)
	Male	22 (38.6%)	11 (33.3%)
	Age, years	77.0 [73.0;80.0]	75.0 [73.0;79.0]
	BMI, kg·m-2	28.0 [25.4;30.9]	25.9 [24.6;29.6]
	Education, years	7.00 [7.00;7.00]	7.00 [7.00;7.00]
	Comorbidities
	Hypertension	35 (61.4%)	17 (51.5%)
	Diabetes mellitus	8 (14.0%)	11 (33.3%)
	Cardiopathy	12 (21.1%)	7 (21.2%)
	Depression	15 (26.3%)	12 (36.4%)
	Periodic limb movements	24 (47.1%)	15 (51.7%)
	Cognition
	MMSE	24.0 [22.0;25.0]	23.0 [21.0;25.0]
	CSF biomarkers
	Aβ42, pg/ml	450 [338;520]	699 [654;864]
	T-tau, pg/ml	482 [357;636]	374 [282;494]
	P-tau, pg/ml	77.9 [58.0;95.6]	65.3 [51.0;83.8]
	Genetic risk
	ApoEε4-	28 (50.9%)	7 (21.2%)
	ApoE, apolipoprotein E; Aβ42, amyloid-beta protein; BMI, body mass index; CSF, cerebrospinal fluid; MMSE, Mini-mental state examination; n, number; p, percentile; P-tau, phosphorylated-tau; T-tau, total-tau. Missings (Aβ42+): Periodic limb movements, 6; ApoEε4-, 2. Missings (Aβ42-): Periodic limb movements, 4.
