# Supplementary material for: The circadian rest-activity pattern predicts cognitive decline among mild-moderate Alzheimer’s disease patients
Source: Alzheimers Res Ther. 2021 Sep 25;13:161. doi: 10.1186/s13195-021-00903-7 (PMC8466995; doi:10.1186/s13195-021-00903-7)
Supplement: Supplementary file 2 — Additional file 2 : Suppl Table 2. Circadian rest-activity pattern and sleep of Aβ42+ and Aβ42- patients. [file 13195_2021_903_MOESM2_ESM.xlsx]

## Sheet: Additional file 2
	Additional file 2. Circadian rest-activity pattern and sleep of Aβ42+ and Aβ42- patients.
		Aβ42+	Aβ42-
		n=57	n=33
		n (%) or median [p25;p75]
	Rest-activity rhythm
	Interdaily stability	0.58 [0.51;0.64]	0.56 [0.46;0.61]
	Intradaily variability	0.77 [0.67;0.96]	0.85 [0.72;1.00]
	Relative amplitude	0.90 [0.85;0.93]	0.88 [0.80;0.91]
	M10	123 [89.5;151]	95.8 [74.4;148]
	L5	6.64 [4.13;9.26]	5.71 [4.66;9.83]
	Sleep
	Time in bed, hours	8.97 [8.13;9.57]	8.70 [7.88;9.53]
	Total sleep time, hours	6.65 [5.87;7.53]	6.72 [5.43;7.39]
	<7 hours	34 (59.6%)	18 (54.5%)
	7-9 hours	20 (35.1%)	14 (42.4%)
	>9 hours	3 (5.26%)	1 (3.12%)
	Sleep efficiency, %	83.4 [78.8;87.1]	83.6 [76.1;89.4]
	≥ 85%	24 (42.1%)	15 (45.5%)
	84-75%	26 (45.6%)	11 (33.3%)
	< 75%	7 (12.3%)	7 (21.2%)
	Latency, minutes	23.6 [13.8;33.1]	20.2 [14.2;32.4]
	≤ 30 minutes	39 (68.4%)	23 (69.7%)
	31-60 minutes	15 (26.3%)	7 (21.2%)
	> 60 minutes	3 (5.26%)	3 (9.09%)
	WASO, minutes	39.4 [33.7;54.1]	39.7 [28.8;51.6]
	≤ 30 minutes	7 (12.3%)	9 (27.3%)
	> 30 minutes	50 (87.7%)	24 (72.7%)
	Aβ42, amyloid-beta protein; L5, the mean activity of the five consecutive hours with the lowest activity; M10, the mean activity of the ten consecutive hours with the highest activity; n, number; p, percentile; WASO, wake after sleep onset.
