# Supplementary material for: The circadian rest-activity pattern predicts cognitive decline among mild-moderate Alzheimer’s disease patients
Source: Alzheimers Res Ther. 2021 Sep 25;13:161. doi: 10.1186/s13195-021-00903-7 (PMC8466995; doi:10.1186/s13195-021-00903-7)
Supplement: Supplementary file 3 — Additional file 3 : Suppl Table 3. CSF biomarkers according to the circadian rest-activity pattern in Aβ42- patients. [file 13195_2021_903_MOESM3_ESM.xlsx]

## Sheet: Additional file 3
	Additional file 3. Biomarkers levels according to the circadian rest-activity pattern in Aβ42- patients.
			Intradaily variability			Interdaily stability			Relative amplitude
	Biomarkers		Effect size (95% CI)	p value		Effect size (95% CI)	p value		Effect size (95% CI)	p value
	Aβ42		0.079 (-0.144 to 0.301)	0.474		0.048 (-0.220 to 0.316)	0.716		-0.117 (-0.370 to 0.136)	0.351
	T-tau		-0.370 (-0.719 to -0.021)	0.039		0.037 (-0.415 to 0.490)	0.867		0.507 (0.124 to 0.890)	0.012
	P-tau		-0.303 (-0.592 to -0.013)	0.041		-0.061 (-0.435 to 0.313)	0.740		0.379 (0.053 to 0.704)	0.024
	NF-L		0.034 (-0.414 to 0.482)	0.871		0.603 (0.118 to 1.088)	0.019		0.186 (-0.330 to 0.701)	0.445
	Linear regression models adjusted by age, sex, and season of the year were performed to assess the biomarkers levels according to the circadian rest-activity pattern. Aβ42, amyloid-beta protein; CI, confidence interval; NF-L, neurofilament light; P-tau, phosphorylated-tau; T-tau, total-tau.
