# Supplementary material for: The circadian rest-activity pattern predicts cognitive decline among mild-moderate Alzheimer’s disease patients
Source: Alzheimers Res Ther. 2021 Sep 25;13:161. doi: 10.1186/s13195-021-00903-7 (PMC8466995; doi:10.1186/s13195-021-00903-7)
Supplement: Supplementary file 4 — Additional file 4 : Suppl Table 4. CSF biomarkers according to the circadian rest-activity pattern in males and females. [file 13195_2021_903_MOESM4_ESM.xlsx]

## Sheet: Additional file 4
	Additional file 4. CSF biomarkers according to the circadian rest-activity pattern in males and females.
	Biomarkers		Intradaily variability			Interdaily stability			Relative amplitude
			Effect size (95% CI)	p value		Effect size (95% CI)	p value		Effect size (95% CI)	p value
	Aβ42
	Male		0.02 (-0.317 to 0.276)	0.889		-0.149 (-0.456 to 0.159)	0.332		-0.321 (-0.618 to -0.024)	0.035
	Female		0.148 (-0.133 to 0.430)	0.296		-0.098 (-0.364 to 0.169)	0.465		-0.179 (-0.451 to 0.094)	0.194
	T-tau
	Male		-0.232 (-0.576 to 0.113)	0.180		0.066 (-0.308 to 0.440)	0.720		0.376 (0.019 to 0.733)	0.040
	Female		-0.209 (-0.488 to 0.070)	0.139		0.166 (-0.098 to 0.430)	0.214		0.387 (0.131 to 0.0.643)	0.004
	P-tau
	Male		-0.225 (-0.570 to 0.119)	0.192		0.106 (-0.266 to 0.479)	0.564		0.272 (-0.098 to 0.641)	0.144
	Female		-0.058 (-0.341 to 0.225)	0.683		0.051 (-0.215 to 0.317)	0.703		0.233 (-0.035 to 0.501)	0.087
	NF-L
	Male		-0.251(-0.676 to 0.175)	0.234		0.168 (-0.322 to 0.658)	0.483		0.535 (0.038 to 1.032)	0.036
	Female		0.032 (-0.280 to 0.344)	0.837		0.372 (0.105 to 0.638)	0.007		0.376 (0.097 to 0.655)	0.009
	Linear regression models adjusted by age and season of the year were performed to assess the biomarkers levels according to the circadian rest-activity pattern in males and females (global population). Aβ42, amyloid-beta protein; CI, confidence interval; NF-L, neurofilament light; P-tau, phosphorylated-tau; T-tau, total-tau.
