# Supplementary material for: The circadian rest-activity pattern predicts cognitive decline among mild-moderate Alzheimer’s disease patients
Source: Alzheimers Res Ther. 2021 Sep 25;13:161. doi: 10.1186/s13195-021-00903-7 (PMC8466995; doi:10.1186/s13195-021-00903-7)
Supplement: Supplementary file 5 — Additional file 5 : Suppl Table 5. Cognitive decline according to the circadian rest-activity pattern in Aβ42- patients. [file 13195_2021_903_MOESM5_ESM.xlsx]

## Sheet: Additional file 5
	Additional file 5. Cognitive decline according to the circadian rest-activity pattern in Aβ42- patients.
			Model 1			Model 2
			Effect size (95% CI)	p value		Effect size (95% CI)	p value
	Intradaily variability		-0.630 (-1.794 to 0.534)	0.277		-0.579 (-2.054 to 0.895)	0.420
	Interdaily stability		-0.390 (-1.547 to 0.767)	0.495		0.106 (-1.467 to 1.678)	0.889
	Relative amplitude		-0.330 (-1.476 to 0.816)	0.559		-1.050 (-2.477 to 0.378)	0.140
	Linear regression models were performed to assess the cognitive decline according to the circadian rest-activity pattern. Model 1, unadjusted analysis; model 2, adjusted for age, sex, T-tau/Aβ42 ratio, educational level, and season of the year. Aβ42, amyloid-beta protein; CI, confidence interval; T-tau, total-tau.
