# Supplementary material for: The circadian rest-activity pattern predicts cognitive decline among mild-moderate Alzheimer’s disease patients
Source: Alzheimers Res Ther. 2021 Sep 25;13:161. doi: 10.1186/s13195-021-00903-7 (PMC8466995; doi:10.1186/s13195-021-00903-7)
Supplement: Supplementary file 7 — Additional file 7 : Suppl Table 6. Cognitive decline according to the circadian rest-activity pattern in males and females. [file 13195_2021_903_MOESM7_ESM.xlsx]

## Sheet: Additional file 7
	Additional file 7. Cognitive decline according to the circadian rest-activity pattern in males and females.
				Decline in MMSE
				Effect size (95% CI)	p value
	Intradaily variability
	Male			-1.201 (-2.232 to -0.171)	0.024
	Female			-0.477 (-1.208 to 0.253)	0.195
	Interdaily stability
	Male			-0.525 (-1.762 to 0.713)	0.390
	Female			-0.137 (-0.847 to 0.573)	0.700
	Relative amplitude
	Male			-0.027 (-1.359 to 1.412)	0.969
	Female			-0.816 (-1.520 to -0.112)	0.024
	Linear regression models adjusted for age, T-tau/Aβ42 ratio, educational level, and season of the year were performed to assess the cognitive decline according to the circadian rest-activity pattern in males and females (global population). CI, confidence interval; MMSE, Mini-mental state examination.
